# Supplementary material for: The intervention of cannabinoid receptor in chronic and acute kidney disease animal models: a systematic review and meta-analysis
Source: Diabetol Metab Syndr. 2024 Feb 15;16:45. doi: 10.1186/s13098-024-01283-2 (PMC10870675; doi:10.1186/s13098-024-01283-2)
Supplement: Supplementary file 1 — Additional file 1: Figure S1. Quality assessment graph of the included studies: reviewers’ judgments about each risk of bias item for eligible studies based on SYRCLE’s RoB tool for animal studies. Figure S2. Forest plot for sensitivity analysis on CB1 antagonist and knockout primary outcomes including blood urea nitrogen (A), serum creatinine (B) and albuminuria (C). Figure S3. Forest plot for sensitivity analysis on CB2 agonist primary outcomes including blood urea nitrogen (A) and serum creatinine (B); CB2 antagonist and knockout primary outcomes including blood urea nitrogen (C); and serum creatinine (D). Figure S4. Forest plots for subgroup analyses of the CB1 antagonist and knockout on blood urea nitrogen. Subgroup analyses were conducted stratified by the specie is rat or mouse (A); the intervention is antagonist or genetic (B); year of study published (C), (published = 1 means published in 2011 and earlier, published = 2 means published in 2012 and later); disease model is CKD or AKI (D); and method of model establishment is diabetes, cisplatin-induce AKI, DIO, or nephrectomy uremia (E). Figure S5. Forest plots for subgroup analyses of the CB1 antagonist and knockout on serum creatinine. Subgroup analyses were conducted stratified by the specie is rat or mouse (A); the intervention is antagonist or genetic (B); year of study published (C), (published = 1 means published in 2011 and earlier, published = 2 means published in 2012 and later); disease model is CKD or AKI (D); and method of model establishment is diabetes, cisplatin-induce AKI, DIO, or nephrectomy uremia (E). Figure S6. Forest plots for subgroup analyses of the CB1 antagonist and knockout on albuminuria. Subgroup analyses were conducted stratified by the specie is rat or mouse (A); the intervention is antagonist or genetic (B); year of study published (C), (published = 1 means published in 2011 and earlier, published = 2 means published in 2012 and later); disease model is CKD or AKI (D); and met [file 13098_2024_1283_MOESM1_ESM.zip › Supplemental Table 1.xlsx]

## Sheet: all
	Study	YEAR	Country	Species	Sex	Animal disease model	Methods for building disease models Age (weeks)	Intervention (drug or genetic modification)	Target receptor	Intervention dose，administration and duration	Pathology measure
1	Janiak P	2007	France	rat	male	Obese fa/fa Zucker rats	aged 12 weeks transgenic obese mice	Rimonabant (SR141716)	CB1R antagonist	3 and 10 mg/kg/day p.o. 12 months	Glomerular lesions score,Tubulo-interstitial lesions score,Glomerular fibrosis,PAI-I ↓
2	Federica B	2010	Italy	mouse	male	STZ-induced diabete C57BL6/J mice	STZ 55 mg/kg/day i.p. aged 8 weeks and weighing over 22g, five consecutive daily	AM251	CB1R antagonist	1 mg/kg/day i.p 14 weeks	Glomerular Nephrin,Podocin,ZO-1,Synaptopodin positive area↑; Nephrin,Podocin,ZO-1，TGF-β1,CTGF,Fibronectin mRNA↑
3	Partha M	2010	USA	mouse	male	Cisplatin-induced renal dysfunction C57BL/6J mice	a single injection of cisplatin (cisdiammineplatinum(II) dichloride 25 mg/kg i.p.	AM281, SR141716, genetic deletion	CB1R antagonist, genetic deletion of CB1R	10 mg/kg/day i.p, starting 2 h before the cisplatin administration; The CB1 gene was mutated in MPI2 embryonic stem cells by using standard techniques, Homozygous CB1-/- animals and CB1 controls were bred by back-crossing of chimeric and heterozygous animals to C57BL/6J mice and interbreeding of heterozygous animals	Tubular damage score↓, Caspase 3/7,MPO,TNF-α,IL-1β,NOX4,NOX2 and iNOS mRNA↓,p38 and JNK MAPKs activation↓
4	Partha M2	2010	USA	mouse	male	Cisplatin-induced renal dysfunction C57BL/6J mice	A single injection of cisplatin(cis-Diammineplatinum(II) dichloride 20 mg/kg i.p) administration	Gene knockout, HU-308	CB2 knockout CB2R agonist	10 mg/kg, i.p. every day, starting 1.5 hours before the cisplatin exposure	Tubular damage score, caspase 3/7, PARP activity, CXCL1, CXCL2, MIP-2, MCP-1, MPO, ICAM-1, TNF-α, IL1β,NOX4, NOX2 and NOX1; iNOS and 3-nitrotyrosine
5	James C	2010	Canada	rat	male	JCR:LA-cp obese cp/cp rats	transgenic obese rats	Rimonabant	CB1R antagonist	10 mg kg/day, incorporated into powdered rat chow until 24-25 wk of age	Plasma PAI-1,MCP-1, leptin, and adiponectin↓; fractional glomerular sclerosis↓
6	Federica B	2011	Italy	mouse	male	STZ-induced diabete C57BL6/J mice	55 mg/kg/day, delivered in five consecutive daily doses	AM1241	CB2R agonist	3 mg/kg/day, i.p.	Nephrin, ZO-1,TGF-β1, fibronectin, MCP-1, CCR2 and GR1
7	Mónica A	2012	Spain	rat	male	Diet-induced obesity Wistar rats	high-fat diet (HFD; 60 kcal% fat	LH-21	CB1 antagonist	3 mg/kg/day i.p. for a 10 day administration	PPARa,ACOX,PPARg, FAS, SCD-1,GPR55,leptin,Adipoq mRNA↓
8	Béla H	2012	USA	mouse	male	Cisplatin-induced renal dysfunction C57BL/6J mice	A single injection of cisplatin (cisdiammineplatinum(II) dichloride 25 mg/kg i.p.	Gene knockout,(E)-β-caryophyllene (BCP)	CB2R knockout, CB2R agonist	β-caryophyllene was dissolved in olive oil and administered at 1, 3 and 10 mg/kg, i.p. daily, starting 2 hours before the cisplatin administration	Tubular damage score, MCP-1, MIP-2, ICAM-1, MPO activity/staining, F4/80, TNF-α, IL1β, NOX2 and NOX4;caspase 3/7, PARP activity, 4-HNE
9	D. H. Nam	2012	Korea	mouse	male	db/db diabetic mice	transgenic diabetic mice	Rimonabant	CB1R antagonist	water mixed with 10 mg/kg/day for 12 wk from 8 wk of age	LPO↓; Plasma and 24-h urinary 8-isoprostane↓
10	Tang Y	2012	USA	mouse	male	Diet-induced obese AKR/J Mice	45% high fat for 10-week	Isis-141923	CB1R-ASO	25 mg,12.5 mg, 6.25 mg/kg/wk dissolved in saline twice a week via i.p. injection for 10 weeks.	Plasma total PAI-1↓
11	Federica B	2014	Italy	mouse	male	STZ-induced diabete C57BL6/J mice	55 mg/kg/day, delivered in five consecutive daily doses	Gene knockout	CB2R knockout	CB2‐intact C57BL6/J and CB2‐deficient B6.129P2‐Cnr2tm1Dgen/J mice, backcrossed at least five generations to C57BL/6 mice, were from Jackson Laboratories	Nephrin, podocin,electron microscopy,fibronectin, TGF‐β1, CTGF, F4/80‐positive cells,GR1+,MCP‐1, CCR2,
12	Jourdan T	2014	USA	rat	male	Zucker Diabetic Fatty rats	transgenic obese and diabetic mice	JD5037	Peripheral CB1R antagonist	3 mg/kg/day by oral gavage for 4 wk	Agtr1,Nox4,Des↓,Nphs1, Nphs2↑ mRNA,caspase 3/7 activity↓ ,WT-1↑
13	Chun-L L	2014	China (Taiwan)	rat and mouse	male	STZ-induced diabete rats and FVB/N mice	50 mg/kg i.p. 3 months old	Transgenic, AM251 and ASO	CB1R transgenic,CB1R antagonist and CB1R ASO	The PGK promoter and full-length CB1R cDNA were cloned from a cDNA library by PCR. The cDNAs were inserted into the pUSE expression vector, and the linear hPGK-CB1R-BGH poly-A cDNAs were cloned. The constructs were transferred into fertilized eggs from FVB/N mice and then transferred into ICR foster mothers ASO: 20 μg/kg/day for 5 weeks AM251: 50 μg/kg or 250 μg/kg/day for 5 weeks	TGF-β1, TNFα, IL-6,Socs3,c-Jun mRNA↓
14	Yung-C H	2015	China (Taiwan)	rat and mouse	male	the genetic CB1 activation mice model and pharmacological CB1 activation Wistar rats model	CB1 Transgenic Mice to Express CB1 activation; rat: CB1 agonist WIN55212-2	Transgenic,WIN55212-2	CB1 transgenic, CB1 agonist	CB1 transgenic: hPGK-CB1-BGH poly-A cDNAs were transferred into fertilized eggs from FVB/N mice; WIN55212-2: 1 mg/kg/day for 5 weeks	Nephrin, VEGF
15	Kayte A	2015	Australia	rats	male	Diet-induced obesity SD rats	HFD:40% digestible energy from lipids for 10 weeks	AM251	CB1R antagonist	3 mg/kg/day daily for 6 weeks	Plasma TGFB1 and leptin↓; megalin, VEGFA,TGFB1 and collagen IV protein expression↓
16	Lola L	2015	France	mouse	unclear	UUO renal fibrosis	UUO was performed with double silk sutures by complete ligation of the left ureter	Rimonabant, genetically invalidated for CB1R (Cnr1-/-)	CB1R antagonist	10 mg/kg/day for 8 days	TGF-β1, MCP-1, iNOS, IL-23, Arg1,Mrc1 mRNA, Collagen III protein,Fibrosis area
17	Chih-Y L	2015	China (Taiwan)	mouse	male	Partial nephrectomy uremia	5/6 nephrectomy chronic kidney disease mice	SR141716A	CB1R antagonist	50 mg/kg/week; i.p.for 7 times	NA
18	Kayte A	2016	Australia	rat	male	Diet-induced obesity Sprague–Dawley rats	SD rats a high-fat diet (HFD: 40% digestible energy from lipids) for 10 weeks	AM1241 (agonism) and AM630 (antagonism)	CB2R agonist	AM1241: 3 mg/kg i.p. for 6 weeks; AM630: 0.3 mg/kg i.p. for 6 weeks	collagen IV, fibronectin, TGF-β1 and VEGF protein expression in kidney lysate
19	Partha M	2016	USA	mouse	male	Cisplatin-induced renal dysfunction C57BL/6J mice	A single injection of cisplatin (cisdiammineplatinum(II) dichloride 20 mg/kg i.p.	LEI-101, gene knockout	CB2R agonist, CB2R knockout	0.3, 3.0 and 10 mg/kg, i.p. and p.o. every day, starting 1.5 h before the cisplatin exposure.	HNE, nitrotyrosine, NOX2, NOX4, TNFα and IL-1β, caspase 3/7 activity and DNA fragmentation
20	Carlamaria Z	2016	Italy	mouse	male	BTBR ob/ob mice	Transgenic obese and diabetic mice	HU-910	CB2R agonist	At the dose of 10 mg/kg mixed with the diet for the first 4 weeks and then by daily i.p. injection	Mesangiolysis. mesangial matrix expansion (score), MAC-2-positive cells,Glomerular MCP-1 expression (score)
21	Jourdan T	2017	USA	rat	male	Zucker diabetic fatty rats	Transgenic obese and diabetic mice	Genetic deletion	Global deletion of CB1R	A pair of zinc ﬁnger nucleases (Sigma-Aldrich, St. Louis, MO) was designed to cleave within the coding region of the Cnr1 gene, with the target site 59-TACCACTTC ATCGGCAGCctggcaGTGGCCGACCTCCTG-39 (zinc ﬁnger nuclease binding site set in capital letters)	NA
22	Shiran U	2017	Israel	mouse	male	High-fat diet mice	high-fat diet for 43 week	Gene knockout	Renal proximal tubular cells-speciﬁc CB1R-null	Speciﬁc CB1R-null mice were generated by crossing mice containing two loxP sites flanking the open reading frame of CB1R with the iL1-sglt2-Cre line	Glomerular enlargement, TIMP-1, KIM-1, Lcn2, Clu,Col1, Col3, aSMA Fn1, IL-18, TNFα, iNOS, and MCP-1, LKB1, AMPK, ACC, collagen-1, collagen-3, aSMA, and Sirius Red staining
23	F Barutta	2018	Italy	mouse	male	STZ-induced diabete C57BL6/J mice	STZ 55mg/kg/day i.p. in five consecutive daily	AM6545	Peripherally-restricted CB1 receptor antagonist	10 mg/kg/day i.p.for 14 weeks	Nephrin, podocin, fibronectin, collagen I, CD68, ICAM-1, MCP-1, CCR2, TNF-α, NOS2, CCL3, CD163, CD206, arginase-1
24	Liad H	2018	Israel	mouse	male	STZ and Akita mice	Eight-week-old C57Bl/6 mice were administered five consecutive intraperitoneal STZ injections (50 and 185 mg/kg/ day)	SLV319 JD5037 genetic deletion	Peripherally-restricted CB1 receptor antagonist	SLV319 (3 mg/kg orally),JD5037 (3mg/kg orally),	Clusterin, cystatin C, TNFa, and IP-10; collagen-1, collagen-3, TIMP-1, and ﬁbronectin-1, lipocalin, Glut2, TGF-β, IL-18, and MCP-1 mRNA
25	Jourdan T	2018	USA	mouse	male	STZ-induced diabete C57BL6/J mice	Eight-week old male mice by 5 intraperitoneal injections of streptozotocin (STZ) (45 mg/kg/day in consecutive daily doses	Genetic deletion	Podocyte-specific Cnr1 deletion	Cre-Lox system by breeding podocin-Cre mice (B6.Cg-Tg(NPHS2-cre)295Lbh/J (Jackson laboratory, 008205)) with Cnr1f/f mice	WT-1, podocalyxin staining, Col1a, Timp1, TGF-β,Fn1, Nox1, Nox4, CD68 ,F4/80, CCL2, TNF-α, IL-6, IL-1β and IL-18, HIF-1α and VEGF-A
26	Jeffrey D	2018	India	mouse	male	Ischemia-reperfusion injury C57BL/6J mice	Unilateral and bilateral ischemia-reperfusion injury surgical models	SMM-295	CB2R agonist	6 mg/kg i.p after renal bilateral IRI	Western blot of Bcl-2, Bcl-xL, total Akt, p-Akt using protein lysates from mouse kidneys treated
27	Li Z	2018	China	mouse	male	unilateral ureteral obstruction (UUO) and UIRI male BALB/c mice	UUO was carried out by double-ligating the left ureter using a 4-0 silk suture following a midline abdominal incision; left renal pedicles were clipped for 35 minutes using microaneurysm clamps for IRI injury. After removal of the clamps, reperfusion of the kidneys was visually confirmed. After 10 days post-IRI, the intact right kidney was removed via a right flank incision.	XL-001	CB2R inverse agonist	20 mg/kg/day i.p. for 7 days	Fibronectin, α-SMA, collagen I, β-catenin,MMP-7, PAI-1 and Snail1;TNF-α, MCP-1, IL-6, and RANTES mRNA
28	Murat Ç	2019	Turkey	rat	male	Renal ischemia reperfusion Sprague–Dawley rats	Both kidneys were accessed via an incision at the back region. By clamping the renal pedicle, bilateral ischemia was treated for 45 min and then reperfusion was performed for 24 h	JWH-133	CB2R agonist	At the beginning of ischemia, 0.2,1,5 mg/kg was administered intraperitoneally	Histopathological score, NF-κB, IL-1β, TNF-α and caspase-3-positive cells; serum IL-1β, TNF-α, IL-10, CysC, NGAL, KIM-1 and β-catenin, IL-18 and IL-6 levels;
29	Eszter T	2020	USA	mouse	male	C57BL/6J male mice of liver fibrosis and hepatorenal syndrome (HRS), induced by bile duct ligation (BDL)	The common bile duct was ligated with 5-0 silk thread at two locations close to the beginning of its intrapancreatic portion and was transected between the two ligatures. The gallbladder was not removed.	HU-910	CB2R agonist	10 mg/kg/day i.p. for 14 days	Pathological score, Fibrosisi area; col1a1,col3a1 and Tgfβ mRNA; F4/80 and ICAM-1 score; CD68,CD11b, MCP1, MIP2, TNF-α, p40phox, p47phox, p67phox, gp91phox, NOX4,iNOS, Catalase, SOD1, SOD2 and Vcam-1 mRNA
30	Shiran U	2020	Israel	mouse	male	High-fat diet mice	To generate diet‐induced obesity (DIO; body weight >50 g), 6‐week‐old male C57Bl/6J mice were fed with either a high‐fat diet (HFD; 60% of calories from fat, 20% from protein, and 20% from carbohydrates)	JD5037	peripherally restricted CB1 receptor antagonist	oral gavage for 28 consecutive days	iNOS,glomerular enlargement,Bowman's space area, and mesangial expansion; collagen‐1,CCL2
31	Isabel G	2021	Spain	mouse	male	STZ-induced diabete C57BL6/J mice	Single high-dose STZ-induced diabetes mellitus	(+)-CBD-HPE	dual CB1R antagonist/CB2R agonist CBD	Daily i.p. (+)-CBD-HPE for 7 days	Glomerular lesion score, tubular and interstitial lesion score
32	Jayarami R	2021	India	rat	unclear	STZ-induced diabete rats	Uninephrectomised rats were administered with STZ (55mg/kg, single dose)+insulin (2–4 U/day) for 24 weeks	AM6545	peripheral CB1 receptor antagonist	4 mg, 8 mg and 16 mg/kg i.p. for 24 weeks	TNF-α and TGF-β levels by ELISA
33	Li Z	2021	China	rat	male	Chronic intermittent hypoxia Sprague-Dawley rat	Compressed air flow was reduced to 5 L/min to maintain the level of 21% oxygen for the remaining 40 s per cycle. Rats were placed into the chamber for 30 cycles per h, 8 h per day, for four or six consecutive weeks.	Rimonabant	CB1R antagonist	1.5 mg/kg i.p. daily Ri for 4 (4w CIH + Ri group) or 6 weeks (6w CIH + Ri group)	Tubular lesions score, the percentage of fragmented mitochondria in an average tubular cell, Fis1, p66shc and Mfn1
34	Shan Z	2021	China	mouse	male	Unilateral nephrectomy and D-gal aged C57BL/6 mice	One week after surgery, 150mg/kg/day s.c. for 6 weeks	Gene knockout	CB2R knockout	Six- to eight-week-old breeding pairs of the CB2–/– (CB2 knockout) and CB2+/+ (wild-type) male mice in C57BL/6N background were purchased from Cyagen Biosciences	MMP7, AT1 mRNA; Fibronectin, α-SMA and Sirius red staining
35	Shan Z2	2021	China	mouse	male	UIRI and UUO C57BL/6 mice	The UUO model was established by triple-ligating the left ureter with 4-0 silk after an abdominal midline incision; For UIRl, the left pedicles were clipped for 35 minutes using microaneurysm clamps, and the contralateral kidney was removed 1 day before sacriﬁce.	pCMV CB2, AM1241	CB2R agonist	;AM1241: 10 mg/kg/day for 13 days	Fibronectin, collagen I, α-SMA, β-arrestin 1, β-catenin, Kim-1, Snail 1, MMP7,
